# Supplementary material for: Genome-Wide Association Study of Cuticle and Lipid Droplet Properties of Cucumber (Cucumis sativus L.) Fruit
Source: Int J Mol Sci. 2024 Aug 28;25(17):9306. doi: 10.3390/ijms25179306 (PMC11395541; doi:10.3390/ijms25179306)
Supplement: Supplementary file 1 [file ijms-25-09306-s001.zip]

Archive with 3 entries (3 files):
- Supplemental Figures.pdf
- Supplemental Table 1.xlsx
- Supplemental Table S2.pdf
