# Supplementary material for: Genome-Wide Association Study of Cuticle and Lipid Droplet Properties of Cucumber (Cucumis sativus L.) Fruit
Source: Int J Mol Sci. 2024 Aug 28;25(17):9306. doi: 10.3390/ijms25179306 (PMC11395541; doi:10.3390/ijms25179306)
Supplement: Supplementary file 1 [file ijms-25-09306-s001.zip › Supplemental Table 1.xlsx]

## Sheet: Sheet1
Supplemental Table S1. List of accessions used in GWAS analysis including BLUE values for cuticle and lipid droplet traits.
Accession					Cuticle thickness				Lipid droplet diameter				Lipid droplet number
ID	Accession	Name	Origin	Region	2019 (um)	2020 (um)	2021 (um)	BLUE	2019 (um)	2020 (um)	2021 (um)	BLUE	2019	2020	2021	BLUE
AM001	WI2757	WI 2757	United States	North America	3.77222	-	-	3.772	7.90565	-	-	7.692	16	-	-	18.48
AM004	NSL 28183	Midget	United States	North America	4.48167	-	-	4.482	7.9974	-	-	7.784	33.5	-	-	35.98
AM005	NC 76	NC 76	United States	North America	5.16	-	-	5.16	4.35337	-	-	4.14	13	-	-	15.48
AM006	NSL 106620	True Lemon	United States	North America	4.145	4.668	5.73417	4.835	7.04303	6.76493	7.35083	7.041	17.5	11	11.75	13.183
AM007	NSL 57124	Crystal Apple	United States	North America	4.41417	-	-	4.414	8.74945	-	-	8.536	13.75	-	-	16.23
AM016	Poinsett 76	Poinsett 76	United States	North America	2.77	-	-	2.77	7.69448	-	-	7.481	15.3333	-	-	17.813
AM021	NSL 1622	Earliest of All	United States	North America	4.67667	4.33111	-	4.504	9.80493	6.79474	-	8.26	29.3333	52	-	41.624
AM023	NSL 182005	Addis	United States	North America	5.13667	-	-	5.137	7.83067	-	-	7.617	23.6667	-	-	26.147
AM025	Gy14DH	Gy14DH	United States	North America	3.13778	3.62833	3.94111	3.575	9.18625	7.67373	7.15983	7.987	28	36.5	35	33.44
AM026	H19	Arakansas Littleleaf	United States	North America	3.13556	2.96111	4.93889	3.679	5.84094	4.6719	5.90858	5.474	30.3333	54.6667	39.3333	41.44
AM027	PI 561148	Marketmore 76	United States	North America	5.22556	-	-	5.226	8.95591	-	-	8.742	39	-	-	41.48
AM028	NSL 67882	SMR 18	United States	North America	3.99	-	-	3.99	7.20529	-	-	6.992	25.3333	-	-	27.813
AM029	NSL 5764	Straight 8	United States	North America	3.58556	-	-	3.586	7.79458	-	-	7.581	28	-	-	30.48
AM030	NSL 73125	Tablegreen 66	United States	North America	4.08778	-	-	4.088	7.20252	-	-	6.989	21.6667	-	-	24.147
AM031	PI 321011	TMG-1	Taiwan	East Asia	4.35889	-	-	4.359	6.21502	-	-	6.001	30	-	-	32.48
AM032	PI 105340	Kuai Huang Kwa	China	East Asia	6.05333	-	-	6.053	8.08939	-	-	7.876	13	-	-	15.48
AM033	PI 109484	T 403	Turkey	Turkey	4.14444	-	-	4.144	5.62668	-	-	5.413	22.6667	-	-	25.147
AM034	PI 135122	Apple Shape	New Zealand	Other	3.54833	-	4.25583	3.902	6.76919	-	6.30472	6.47	15.5	-	11	13.526
AM035	PI 137844	Khiyar	Iran	Central/West Asia	3.10778	3.80333	4.94889	3.953	5.36886	3.89214	4.87773	4.713	11.6667	16	11.6667	13.107
AM036	PI 137847	Khiyar	Iran	Central/West Asia	3.63444	-	-	3.634	5.14569	-	-	4.932	44	-	-	46.48
AM037	PI 137851	5664	Iran	Central/West Asia	6.06833	-	3.365	4.266	6.45281	-	4.36028	5.04	14.5	-	6.75	8.875
AM038	PI 163213	Khira	India	India/South Asia	5.53556	-	-	5.536	7.0548	-	-	6.841	9.33333	-	-	11.813
AM039	PI 163216	8307	Pakistan	India/South Asia	3.69222	-	-	3.692	5.11797	-	-	4.904	36.3333	-	-	38.813
AM040	PI 163217	Khira	Pakistan	India/South Asia	4.07333	-	-	4.073	4.85344	-	-	4.64	32	-	-	34.48
AM042	PI 163223	Kakri	Pakistan	India/South Asia	4.25222	-	-	4.252	4.7522	-	-	4.538	25.6667	-	-	28.147
AM043	PI 164465	Kakri	India	India/South Asia	3.65111	-	-	3.651	3.97868	-	-	3.765	15.3333	-	-	17.813
AM044*	PI 164679	9104	India	India/South Asia	4.24778	-	-	4.248	4.79012	-	-	4.601	17.6667	-	-	20.137
AM045	PI 164734	9162	India	India/South Asia	3.56667	3.10667	3.04417	3.22	3.15103	3.76357	3.86393	3.628	12.6667	11	10.5	11.103
AM046	PI 167223	Hiyar	Turkey	Turkey	4.30222	-	-	4.302	5.46689	-	-	5.253	24	-	-	26.48
AM047	PI 169391	2861	Turkey	Turkey	3.36444	-	-	3.364	5.31437	-	-	5.101	8.33333	-	-	10.813
AM048	PI 169393	2965	Turkey	Turkey	3.64111	-	-	3.641	6.70152	-	-	6.488	13.6667	-	-	16.147
AM049	PI 169397	3573	Turkey	Turkey	3.1875	-	-	3.187	5.51074	-	-	5.297	15	-	-	17.48
AM050	PI 171608	6900	Turkey	Turkey	6.74444	-	-	6.744	4.52871	-	-	4.315	15.6667	-	-	18.147
AM051	PI 171613	7125	Turkey	Turkey	3.51667	-	-	3.517	4.69307	-	-	4.479	23.3333	-	-	25.813
AM052	PI 173889	Hanzil	India	India/South Asia	5.50111	-	4.28333	4.805	4.5925	-	4.64039	4.574	10	-	14.25	12.39
AM054	PI 174166	8273	Turkey	Turkey	2.55833	-	-	2.558	5.86328	-	-	5.65	10.25	-	-	12.73
AM055	PI 175688	6049	Turkey	Turkey	3.62444	-	-	3.624	6.18333	-	-	5.97	7	-	-	9.48
AM056	PI 175689	6195	Turkey	Turkey	5.65889	-	-	5.659	5.62203	-	-	5.408	11.6667	-	-	14.147
AM057	PI 176519	9198	Turkey	Turkey	2.86222	3.67583	4.19444	3.587	5.057	4.09396	6.15686	5.015	14.6667	16.5	18.3333	16.44
AM058	PI 176523	9440	Turkey	Turkey	6.68867	-	4.78889	5.976	6.71931	-	6.71359	6.614	19	-	15.3333	18.452
AM059	PI 178888	9693	Turkey	Turkey	3.00333	-	-	3.003	4.31025	-	-	4.096	28.3333	-	-	30.813
AM060	PI 179676	Kakri	India	India/South Asia	3.51667	-	-	3.517	7.31041	-	-	7.097	32.3333	-	-	34.813
AM061	PI 179678	No. 11441	India	India/South Asia	5.95556	-	-	5.956	5.93795	-	-	5.724	40.3333	-	-	42.813
AM062	PI 181755	9946	Lebanon	Central/West Asia	3.05111	-	-	3.051	5.17942	-	-	4.966	11.3333	-	-	13.813
AM063	PI 181874	Aleppo 6	Syria	Central/West Asia	3.18583	5.77333	3.76778	4.137	5.68504	4.83046	5.23319	5.272	17	10.3333	10.6667	13.344
AM064	PI 183056	Kakri	India	India/South Asia	3.50556	-	-	3.506	4.06422	-	-	3.85	15	-	-	17.48
AM065	PI 183224	5	Egypt	Africa	6.11556	-	-	6.116	5.18476	-	-	4.971	11	-	-	13.48
AM067	PI 197085	11762	India	India/South Asia	4.55667	-	4.20833	4.358	4.93682	-	4.5867	4.691	9.66667	-	20	15.533
AM068	PI 197086	11758	India	India/South Asia	3.55556	3.56889	3.78667	3.652	5.2106	3.85004	4.17627	4.397	13	17.3333	20.75	17.203
AM069	PI 197087	11757	India	India/South Asia	3.55778	-	-	3.558	5.51073	-	-	5.297	34	-	-	36.48
AM070	PI 197088	11763	India	India/South Asia	4.16667	4.61	2.37889	3.607	4.47657	3.61223	4.15187	4.122	14	14	22.3333	17.191
AM071	PI 200815	17	Myanmar	India/South Asia	4.55556	-	-	4.556	5.51325	-	-	5.299	12.3333	-	-	14.813
AM072	PI 200818	94	Myanmar	India/South Asia	4.12222	-	-	4.122	6.28534	-	-	6.072	28.6667	-	-	31.147
AM073	PI 204568	203	Turkey	Turkey	2.63778	-	-	2.638	4.48641	-	-	4.273	15.6667	-	-	18.147
AM074	PI 205995	Muromsche	Sweden	Europe	3.8425	-	4.67556	4.2	3.95395	-	5.05545	4.338	13.75	-	23.3333	18.448
AM075	PI 209069	OHIO 31	United States	North America	4.45778	-	-	4.458	5.63586	-	-	5.422	15.3333	-	-	17.813
AM076	PI 212233	Kurume Natuhusinari	Japan	East Asia	3.09333	-	-	3.093	5.27773	-	-	5.064	23	-	-	25.48
AM077	PI 212599	13112	Afghanistan	Central/West Asia	5.23889	-	-	5.239	4.4626	-	-	4.249	17.3333	-	-	19.813
AM079	PI 220171	Khiar	Afghanistan	Central/West Asia	3.82833	-	4.81111	4.25	5.59386	-	4.58609	5.074	22	-	24.3333	23.591
AM080	PI 220791	Khiar; Badrang	Afghanistan	Central/West Asia	5.77	-	-	5.77	4.92897	-	-	4.715	15.3333	-	-	17.813
AM081	PI 222985	Khiar	Iran	Central/West Asia	3.77444	3.95333	3.60222	3.794	4.58048	4.94728	4.64196	4.759	13	20.25	38.6667	23.54
AM082	PI 229808	55-64	Canada	North America	3.19444	-	-	3.194	4.26223	-	-	4.048	29.6667	-	-	32.147
AM083	PI 234517	SC50	United States	North America	3.37556	-	-	3.376	8.37598	-	-	8.162	29.3333	-	-	31.813
AM084	PI 249561	Teang-guar	Thailand	India/South Asia	3.70222	-	-	3.702	7.3394	-	-	7.126	27	-	-	29.48
AM085	PI 249562	Teang-rhan	Thailand	India/South Asia	3.79	-	-	3.79	5.1244	-	-	4.911	29.6667	-	-	32.147
AM087	PI 257286	AM087	Spain	Europe	3.35333	-	-	3.353	5.49701	-	-	5.283	22.6667	-	-	25.147
AM088	PI 257487	Water Cucumber	China	East Asia	2.18917	-	-	2.189	5.61054	-	-	5.397	22.25	-	-	24.73
AM089	PI 261608	Pepino Medio Largo Verde	Spain	Europe	4.04778	5.50917	4.83	4.864	10.0522	8.55919	6.8714	8.372	28	30.25	36.5	31.679
AM090	PI 263047	Altaisky Ranny	Russian Federation	Europe	5.29	-	-	5.29	6.86975	-	-	6.656	20.6667	-	-	23.147
AM091	PI 263079	Nerosimy 40 (Nerosimye 40)	Russian Federation	Europe	4.76167	-	-	4.762	7.3173	-	-	7.104	32	-	-	34.48
AM092	PI 263080	Tiraspol'sky 234	Moldova	Europe	4.04556	-	-	4.046	6.6747	-	-	6.461	22.6667	-	-	25.147
AM093	PI 267742	Hong Kong N.T.	Hong Kong	East Asia	4.08889	-	-	4.089	5.14745	-	-	4.934	21.6667	-	-	24.147
AM094	PI 267743	Chinese Cucumber	Hong Kong	East Asia	4.75444	-	-	4.754	6.28997	-	-	6.076	44.3333	-	-	46.813
AM095	PI 267745	Pepino Verde Paulistano	Brazil	Other	3.30333	-	-	3.303	6.32912	-	-	6.115	19.3333	-	-	21.813
AM096	PI 267746	Selection from PI 164816	India	India/South Asia	2.85917	-	-	2.859	4.49945	-	-	4.286	23.75	-	-	26.23
AM098	PI 271327	Khira	India	India/South Asia	4.06333	-	-	4.063	5.41061	-	-	5.197	14	-	-	16.48
AM099	PI 271328	Khira	India	India/South Asia	3.87222	-	-	3.872	3.97809	-	-	3.764	20.6667	-	-	23.147
AM100	PI 271331	Khira	India	India/South Asia	3.37556	-	-	3.376	4.60432	-	-	4.391	12	-	-	14.48
AM101	PI 275410	Eminent Broei	Netherlands	Europe	4.24778	-	3.89083	4.044	6.73236	-	6.51992	6.565	14.3333	-	14.5	14.39
AM102	PI 277741	Green Spot Super	Netherlands	Europe	2.94778	-	-	2.948	4.70689	-	-	4.493	6.33333	-	-	8.813
AM103	PI 279464	Kaga Aonaga-fushinari	Japan	East Asia	4.45444	-	-	4.454	5.71586	-	-	5.502	24.6667	-	-	27.147
AM104	PI 279465	Natsu-fushnari	Japan	East Asia	2.74	-	-	2.74	4.52003	-	-	4.306	20.3333	-	-	22.813
AM106	PI 279468	Ochiai-Fushinari, Improved Strain II	Japan	East Asia	2.90667	-	-	2.907	5.98183	-	-	5.768	21.6667	-	-	24.147
AM107*	PI 279469	Sagami-hanjiro	Japan	East Asia	4.67667	-	-	4.677	7.47978	-	-	7.291	15	-	-	17.47
AM108	PI 283899	Bilske Nakladacky	Czech Republic	Europe	5.46889	-	-	5.469	5.69379	-	-	5.48	22.6667	-	-	25.147
AM109	PI 285605	Monastyrski, Chodow	Poland	Europe	4.03111	-	-	4.031	3.37836	-	-	3.165	18.3333	-	-	20.813
AM110	PI 285606	Monastyrski, Freege	Poland	Europe	4.01556	-	-	4.016	5.14555	-	-	4.932	29	-	-	31.48
AM111	PI 285607	Monastyrski, Ulrich	Poland	Europe	4.34556	-	-	4.346	6.33967	-	-	6.126	16.6667	-	-	19.147
AM112	PI 285608	Nochowski Szklarniowy	Poland	Europe	2.13167	-	-	2.132	4.52375	-	-	4.31	14.6667	-	-	17.147
AM113	PI 285610	Warszawski Inspektowy	Poland	Europe	2.27778	-	-	2.278	3.65509	-	-	3.441	31	-	-	33.48
AM114	PI 288996	Kinai Kigyo	Hungary	Europe	5.01778	-	-	5.018	6.49626	-	-	6.282	36.3333	-	-	38.813
AM115	PI 289698	Richmond Green Apple	Australia	Other	5.515	-	4.9175	5.216	7.11999	-	6.70378	6.845	18.5	-	14.25	16.651
AM116	PI 292012	Hermaphrodite Cucumber	Israel	Central/West Asia	4.90111	-	-	4.901	9.57711	-	-	9.363	5.66667	-	-	8.147
AM117	PI 293923	PI 293923	Israel	Central/West Asia	4.24111	-	-	4.241	6.17364	-	-	5.96	10.6667	-	-	13.147
AM118	PI 296120	PI 296120	Egypt	Africa	5.70556	3.91333	4.80333	4.807	7.04835	7.14859	5.94797	6.59	8.66667	9.33333	15	11.373
AM119	PI 306785	Armour	Canada	North America	4.61222	-	-	4.612	6.44877	-	-	6.235	31.3333	-	-	33.813
AM120	PI 308915	343	Russian Federation	Europe	5.10417	-	-	5.104	7.51781	-	-	7.304	17	-	-	19.48
AM121	PI 314425	Nejinske	Georgia	Central/West Asia	3.69667	-	-	3.697	4.11638	-	-	3.903	15.6667	-	-	18.147
AM122	PI 321006	Fengyuan Green Skin	Taiwan	East Asia	2.64667	-	-	2.647	6.04238	-	-	5.829	27.75	-	-	30.23
AM123	PI 321007	Improved Green Skin	Taiwan	East Asia	4.31667	-	-	4.317	7.81663	-	-	7.603	27.6667	-	-	30.147
AM124	PI 321009	Nanchi White Spine	Taiwan	East Asia	4.19889	-	-	4.199	7.0436	-	-	6.83	35.6667	-	-	38.147
AM125	PI 330628	Kshira	Pakistan	India/South Asia	5.19444	-	-	5.194	5.31114	-	-	5.097	12.3333	-	-	14.813
AM126	PI 342950	Spanberg Pickling	Denmark	Europe	4.57222	-	-	4.572	5.86605	-	-	5.652	13.6667	-	-	16.147
AM127	PI 344438	241	Iran	Central/West Asia	3.47917	-	-	3.479	6.05859	-	-	5.845	18.25	-	-	20.73
AM128	PI 344442	Shiraz	Iran	Central/West Asia	3.50111	4.22444	4.08778	3.938	5.40727	6.00246	5.85494	5.755	9	15.6667	22.6667	15.774
AM129	PI 344445	Abad Golfaigar	Iran	Central/West Asia	5.05667	-	-	5.057	5.78622	-	-	5.572	18	-	-	20.48
AM130	PI 351140	Hermaphrodite 62	Soviet Union	Europe	2.53667	5.23	4.79444	4.187	7.77121	8.81636	7.07437	7.887	16.3333	9.66667	21.3333	15.774
AM131	PI 354952	Rhinish Pickling 39/59 Hunderup S. 1964	Denmark	Europe	3.36111	-	-	3.361	5.43656	-	-	5.223	32.6667	-	-	35.147
AM132	PI 356809	HP 61	Soviet Union	Europe	3.085	5.00889	4.39444	4.055	5.2342	4.52577	4.62916	4.819	19	20	19.6667	19.744
AM133	PI 356832	Spotresisting	Netherlands	Europe	3.82222	-	-	3.822	7.79262	-	-	7.579	13.3333	-	-	15.813
AM134	PI 357848	Vojnicka	Macedonia	Europe	3.39556	-	-	3.396	5.03016	-	-	4.816	29.3333	-	-	31.813
AM135	PI 357852	Srednoedra	Macedonia	Europe	4.42222	-	-	4.422	8.52767	-	-	8.314	34.6667	-	-	37.147
AM136	PI 357863	Zelenikovska	Macedonia	Europe	3.30556	-	-	3.306	4.94555	-	-	4.732	24.6667	-	-	27.147
AM137	PI 357867	Bitolska	Macedonia	Europe	4.11	-	-	4.11	6.74794	-	-	6.534	15.6667	-	-	18.147
AM138	PI 358813	PI 358813	Malaysia	India/South Asia	4.34167	-	-	4.342	6.33793	-	-	6.124	27	-	-	29.48
AM139	PI 368558	Kusa	Macedonia	Europe	3.14667	-	-	3.147	6.16924	-	-	5.955	47	-	-	49.48
AM140	PI 369717	PI 369717	Poland	Europe	5.06	-	-	5.06	5.87246	-	-	5.659	19	-	-	21.48
AM141	PI 370019	Cu 68-01	India	India/South Asia	3.71333	-	-	3.713	3.36524	-	-	3.151	10.3333	-	-	12.813
AM142	PI 370643	1031	Russian Federation	Europe	2.69444	-	-	2.694	5.59515	-	-	5.381	22	-	-	24.48
AM143	PI 372905	Femland	Netherlands	Europe	3.13333	4.56556	5.04444	4.248	5.47082	6.13054	7.88246	6.495	12.3333	14.3333	8	11.551
AM144	PI 385967	Cool and Crisp	Kenya	Africa	5.34333	-	-	5.343	6.56394	-	-	6.35	18.3333	-	-	20.813
AM145	PI 379282	Dolga	Macedonia	Europe	-	-	4.09667	4.097	-	-	4.08067	4.161	-	-	45	43.072
AM146	PI 379285	Kornisoni	Macedonia	Europe	4.23083	3.23333	3.91556	3.837	9.34567	5.95713	8.30427	7.995	34.25	38.6667	31.3333	34.944
AM147	PI 390240	Ao Fushinari (B)	Japan	East Asia	5.06	-	-	5.06	6.6353	-	-	6.422	22.6667	-	-	25.147
AM148	PI 390243	Harigaya	Japan	East Asia	4.83889	-	-	4.839	9.92908	-	-	9.715	19.6667	-	-	22.147
AM149	PI 390245	Hyuga 2 Improved	Japan	East Asia	4.22667	-	-	4.227	5.98003	-	-	5.766	20.6667	-	-	23.147
AM150	PI 390247	Jin	Japan	East Asia	5.21889	5.52917	6.46333	5.716	9.9033	10.7708	10.7142	10.507	13	15.75	12.3333	13.84
AM151	PI 390255	Nisshi Aonaga Fushinari	Japan	East Asia	4.34778	-	-	4.348	9.60542	-	-	9.392	16.6667	-	-	19.147
AM152	PI 390258	Sado Risshu	Japan	East Asia	3.08444	-	-	3.084	6.92714	-	-	6.713	10.6667	-	-	13.147
AM153	PI 390267	Tokiwa (B)	Japan	East Asia	3.64333	-	-	3.643	6.90865	-	-	6.695	18.6667	-	-	21.147
AM154	PI 401734	PR 39	Puerto Rico	North America	4.82444	-	-	4.824	10.1792	-	-	9.965	17.3333	-	-	19.813
AM155	PI 406473	Niagara	Netherlands	Europe	4.31111	-	5.11667	4.714	9.15096	-	7.5192	8.268	24.3333	-	45.3333	35.109
AM156	PI 414159	Lehua No. 1	United States	North America	5.31111	-	-	5.311	10.8396	-	-	10.626	31	-	-	33.48
AM157	PI 418963	151	China	East Asia	2.76444	3.29889	2.88556	2.983	5.32779	6.25074	6.61604	6.065	24.6667	19.6667	14.3333	19.551
AM158	PI 418964	732	China	East Asia	2.74111	-	-	2.741	6.72999	-	-	6.516	13	-	-	15.48
AM159	PI 419182	Shanghai Cucumber	China	East Asia	3.72	-	-	3.72	6.9709	-	-	6.757	24.3333	-	-	26.813
AM160	PI 422180	Hyclos Mix	Netherlands	Europe	4.42	4.44444	5.25889	4.708	8.87836	7.55843	8.48435	8.307	32.3333	44.3333	37.6667	38.107
AM161	PI 422181	Jedinecna	Czech Republic	Europe	3.54222	-	-	3.542	6.17222	-	-	5.958	23	-	-	25.48
AM162	PI 422182	Kobus Mix	Netherlands	Europe	3.58778	-	-	3.588	8.31536	-	-	8.102	35.3333	-	-	37.813
AM164	PI 426169	UPL-Cu-1	Philippines	India/South Asia	5.06083	-	-	5.061	4.88706	-	-	4.673	11.75	-	-	14.23
AM165	PI 426170	UPL-Cu-2	Philippines	India/South Asia	2.97111	4.40333	3.80778	3.727	4.85039	4.96358	5.05607	4.957	22	26	24	23.996
AM166	PI 432850	896 F1	China	East Asia	5.09333	-	-	5.093	8.84932	-	-	8.636	13	-	-	15.48
AM167	PI 432855	314 F1	China	East Asia	4.33889	4.44	4.04	4.273	6.87712	7.30562	6.64783	6.944	28	48	35	36.996
AM168	PI 432864	I yu chieh cheng	Japan	East Asia	3.95444	-	-	3.954	5.56271	-	-	5.349	20	-	-	22.48
AM169	PI 432865	Kuan chi chiao pai hasia chiu No. 1	Japan	East Asia	2.16667	-	-	2.167	6.31106	-	-	6.097	16.6667	-	-	19.147
AM170	PI 432867	Sui qing	China	East Asia	2.57556	4.17333	3.83111	3.527	8.4972	7.85769	7.45422	7.936	11.3333	18.6667	19.3333	16.44
AM171	PI 432869	Shanghai	China	East Asia	2.52667	-	-	2.527	4.6686	-	-	4.455	27.6667	-	-	30.147
AM172	PI 432870	Ye er sau	China	East Asia	2.75556	-	-	2.756	5.70326	-	-	5.489	14.6667	-	-	17.147
AM173	PI 432874	San dong si gua 52	China	East Asia	4.11556	-	-	4.116	9.45442	-	-	9.241	16.6667	-	-	19.147
AM174	PI 432875	San dong si gua 101	China	East Asia	3.70111	-	-	3.701	8.98065	-	-	8.767	11.3333	-	-	13.813
AM175	PI 432877	San dong si gua 507	China	East Asia	2.89222	-	-	2.892	7.53591	-	-	7.322	14.3333	-	-	16.813
AM176	PI 432882	San dong si gua	China	East Asia	3.40556	-	-	3.406	7.74448	-	-	7.531	17.3333	-	-	19.813
AM177	PI 432886	San dong si gua 7156	China	East Asia	3.98167	-	3.81222	3.88	8.50493	-	9.75327	9.216	13	-	11.3333	11.835
AM178	PI 432892	Si gua qing 5896	China	East Asia	4.16889	-	-	4.169	6.83213	-	-	6.618	21	-	-	23.48
AM179	PI 435947	Parad	Soviet Union	Europe	2.71333	-	-	2.713	6.81219	-	-	6.598	22.6667	-	-	25.147
AM181	PI 466922	M-2C	Russian Federation	Europe	4.77889	-	-	4.779	5.5779	-	-	5.364	23	-	-	25.48
AM182	PI 470254	DB 1	Indonesia	India/South Asia	4.23333	4.79111	3.35667	4.223	4.32658	4.53661	4.37375	4.407	14	14	15	14.486
AM183	PI 478367	O 52	China	East Asia	4.39222	3.27583	3.04	3.54	4.1997	5.42577	4.5579	4.811	19	15.5	22.3333	18.54
AM184	PI 481612	Kenchu	Bhutan	India/South Asia	3.68556	3.03556	4.42333	3.715	4.05381	4.63595	4.6703	4.453	9	8	12.3333	9.774
AM185	PI 481614	Gagon	Bhutan	India/South Asia	3.44222	-	-	3.442	5.06528	-	-	4.852	17.3333	-	-	19.813
AM186	PI 481617	457	Bhutan	India/South Asia	4.09222	-	-	4.092	5.80886	-	-	5.595	31.3333	-	-	33.813
AM187	PI 482464	TGR 1785	Zimbabwe	Africa	3.47222	-	-	3.472	9.26072	-	-	9.047	24.6667	-	-	27.147
AM188	PI 483340	H. N. Semiwhite F1	Korea, South	East Asia	3.86556	3.88583	3.83222	3.864	7.55054	6.42979	3.80943	5.993	21.3333	20.75	31.6667	24.14
AM189	PI 483344	Sunghweon F1	Korea, South	East Asia	4.44	-	-	4.44	6.15698	-	-	5.943	13	-	-	15.48
AM190	PI 489754	Wen Shang	China	East Asia	2.12111	-	-	2.121	5.90105	-	-	5.687	25	-	-	27.48
AM193	PI 502331	AR 236	Uzbekistan	Central/West Asia	5.07	-	-	5.07	4.1587	-	-	3.945	6.66667	-	-	9.147
AM195	PI 508453	Hungnong Semiwhite	Korea, South	East Asia	4.83667	-	-	4.837	7.49937	-	-	7.286	14.3333	-	-	16.813
AM196	PI 508456	Tender Green	Korea, South	East Asia	2.27444	-	-	2.274	6.8475	-	-	6.634	11	-	-	13.48
AM197	PI 525075	Concombre blanc	Mauritius	Africa	4.79	-	-	4.79	6.44898	-	-	6.235	36.3333	-	-	38.813
AM198	PI 531313	Kecskemeti Livme	Hungary	Europe	3.81111	4.15444	4.34	4.102	7.22946	6.01049	7.66092	6.967	21	52	40	37.662
AM199	PI 605924	USM 250	India	India/South Asia	4.57444	-	-	4.574	4.2126	-	-	3.999	16.3333	-	-	18.813
AM200	PI 605930	USM 265	India	India/South Asia	4.04556	-	-	4.046	8.25629	-	-	8.043	26.6667	-	-	29.147
AM201	PI 605933	USM 268	India	India/South Asia	4.58333	-	-	4.583	7.39187	-	-	7.178	54	-	-	56.48
AM202	PI 605996	KSM 436	India	India/South Asia	5.16889	-	-	5.169	4.60283	-	-	4.389	16	-	-	18.48
AM204	PI 618937	Jin Chun No. 4	China	East Asia	2.68222	2.18333	3.10333	2.656	6.33389	5.47263	5.89647	5.901	18	21	21.3333	20.107
AM205	PI 618944	Yangzhou Ruhuanggu	China	East Asia	3.50889	-	-	3.509	4.69832	-	-	4.485	26.6667	-	-	29.147
AM206	NSL 82999	MSU 915	United States	North America	3.54111	3.72667	4.29917	3.9	7.73999	9.54236	9.97932	9.184	40.6667	52.3333	44.25	45.403
AM210	NSL 5716	Boston Pickling	United States	North America	3.08111	-	-	3.081	5.27168	-	-	5.058	24.3333	-	-	26.813
AM211	Chipper	Chipper	United States	North America	3.14	-	-	3.14	5.24351	-	-	5.03	28.6667	-	-	31.147
AM212	NSL 182006	Clinton	United States	North America	3.68444	-	-	3.684	6.28026	-	-	6.066	33.6667	-	-	36.147
AM215	PI 414157	Double Yield	United States	North America	5.09111	-	-	5.091	6.79671	-	-	6.583	22	-	-	24.48
AM218	NSL 28175	Extra Early Majestic	United States	North America	3.38889	-	-	3.389	8.63043	-	-	8.417	21.6667	-	-	24.147
AM221	NSL 28178	Giant White	Germany	Europe	4.04333	-	3.54111	3.792	5.15806	-	5.13031	5.077	31.6667	-	40.3333	36.276
AM224	NSL 5744	Minisota Dwarf	United States	North America	4.04444	-	-	4.044	8.11924	-	-	7.905	23	-	-	25.48
AM225	PI 175686	6024	Turkey	Turkey	4.67333	-	-	4.673	5.98491	-	-	5.771	15.3333	-	-	17.813
AM226	PI 192940	PI 192940	China	East Asia	4.59778	-	-	4.598	6.88737	-	-	6.674	27	-	-	29.48
AM227	PI 177361	Hiyar	Turkey	Turkey	2.37111	-	-	2.371	5.23187	-	-	5.018	19.6667	-	-	22.147
AM228	PI 188749	Baladi	Egypt	Africa	4.49778	4.51583	4.42167	4.477	5.66141	4.39699	5.16482	5.04	18.6667	16.25	20.5	18.224
AM229	PI 205996	Vasteras Druv OE/45	Sweden	Europe	2.69889	-	-	2.699	6.54592	-	-	6.332	26	-	-	28.48
AM230	PI 246930	Early Cucumber	Afghanistan	Central/West Asia	3.94778	-	-	3.948	5.19875	-	-	4.985	10.3333	-	-	12.813
AM231	PI 257486	Yi sang	China	East Asia	4.89111	4.0625	4.49556	4.441	7.74975	5.30202	4.87944	5.923	11	14.25	22.3333	15.64
AM232	PI 275411	Lange Groene Broei	Netherlands	Europe	3.25444	2.62111	4.30778	3.394	7.10804	6.87702	6.64036	6.875	10	12.3333	12.6667	11.662
AM233	PI 283902	Znojemske Nakladacky	Czech Republic	Europe	4.87889	-	-	4.879	5.19674	-	-	4.983	18.6667	-	-	21.147
AM234	PI 342951	Pickling F1 No. 40	Denmark	Europe	4.13111	-	-	4.131	7.51706	-	-	7.303	30.6667	-	-	33.147
AM235	PI 390264	Kairyo-Shindome	Japan	East Asia	3.37333	-	-	3.373	5.24164	-	-	5.028	14	-	-	16.48
AM236	PI 432858	759 F1	China	East Asia	2.37778	-	-	2.378	6.59802	-	-	6.384	23	-	-	25.48
AM240	Spacemaster 80	Spacemaster 80	United States	North America	2.93778	-	-	2.938	7.67947	-	-	7.466	39.3333	-	-	41.813
AM245*	NSL 209662	Gyn 2, Ames 7736	United States	North America	-	-	3.81	3.81	-	-	7.83431	7.904	-	-	34.3333	32.421
AM246	NSL 28173	Danish Mustard	United States	North America	4.6975	-	-	4.697	8.09908	-	-	7.885	39	-	-	41.48
AM247	NSL 5743	Model	United States	North America	2.87556	-	-	2.876	5.85273	-	-	5.639	26.6667	-	-	29.147
AM249	NSL 4807	MSU 713-5	United States	North America	3.40111	-	-	3.401	5.6042	-	-	5.39	23	-	-	25.48
AM252	NSL 5721	Puerto Rico 10	Puerto Rico	North America	2.63	-	-	2.63	5.30285	-	-	5.089	17	-	-	19.48
AM253	NSL 5723	Puerto Rico 39	Puerto Rico	North America	4.59778	-	-	4.598	10.616	-	-	10.402	12	-	-	14.48
AM255	NSL 5715	Ashley	United States	North America	5.14444	-	-	5.144	7.97061	-	-	7.757	43.6667	-	-	46.147
AM258	NSL 5746	National Pickling	United States	North America	3.06056	3.11444	3.055	3.071	5.05136	4.36379	4.18796	4.584	29.1667	21	35.5	29.652
AM259	NSL 6567	Black Diamond	United States	North America	4.99444	5.48556	3.05667	4.512	9.79446	9.28718	5.0239	8.035	34	32.3333	31	32.44
AM262	PI 390253	Mogami	Japan	East Asia	5.77333	3.94778	4.05	4.59	4.52259	4.04226	4.07878	4.215	10.3333	14	18	14.107
AM263	Ames 7745	Ohio MR17	United States	North America	3.27778	-	-	3.278	6.31858	-	-	6.105	34	-	-	36.48
AM267	Ames 13333	Pepino	Spain	Europe	5.08111	-	-	5.081	6.4282	-	-	6.214	19.6667	-	-	22.147
AM269	Ivory Queen	Ivory Queen	United States	North America	5.14	4.44917	4.39333	4.64	8.48983	7.63144	5.67498	7.315	22.3333	31	36.6667	30.04
AM271	NSL 20151	Marketer	United States	North America	5.10667	-	-	5.107	7.77948	-	-	7.566	38.6667	-	-	41.147
AM275	NSL 182007	Sumter	United States	North America	4.45333	-	-	4.453	6.34775	-	-	6.134	34.3333	-	-	36.813
AM280	NSL 197095	Wautoma	United States	North America	3.45556	-	-	3.456	8.68501	-	-	8.471	31.3333	-	-	33.813
AM282	Vlaspik	Vlaspik	United States	North America	4.49	-	-	4.49	8.13343	-	-	7.92	26	-	-	28.48
AM285	PI 176954	Kol	Turkey	Turkey	2.73889	-	-	2.739	5.47884	-	-	5.265	11.6667	-	-	14.147
AM287	PI 390244	Hyuga 2	Japan	East Asia	3.72444	-	-	3.724	6.44835	-	-	6.235	24	-	-	26.48
AM288	WI5551	WI 5551	United States	North America	2.09667	-	-	2.097	3.92145	-	-	3.708	18.25	-	-	20.73
AM297*	AM297 (Telegraph Improved)	Telegraph Improved	United States	North America	3.44917	-	2.4975	2.966	5.17715	-	6.36619	5.724	13.5	-	12.75	13.404
AM301	PI 176953	9199	Turkey	Turkey	2.82333	-	-	2.823	5.46904	-	-	5.255	12	-	-	14.48
AM302	PI 357838	Radoviska langa	Macedonia	Europe	3.80444	-	4.2725	4.072	5.35164	-	4.87172	5.032	24	-	30.25	27.533
AM304	PI 174173	8424	Turkey	Turkey	3.34	3.94889	3.48333	3.591	5.37817	3.62949	6.25214	5.087	8.66667	12.6667	17	12.774
AM305	PI 390953	Kujliukskij	Uzbekistan	Central/West Asia	2.74222	-	-	2.742	3.54082	-	-	3.327	9	-	-	11.48
AM308	PI 169389	2689	Turkey	Turkey	3.69222	-	-	3.692	6.41874	-	-	6.205	30	-	-	32.48
AM309	PI 175679	5371	Turkey	Turkey	4.81222	-	-	4.812	6.65435	-	-	6.441	14.3333	-	-	16.813
AM311	PI 178884	Hiyar	Turkey	Turkey	-	4.05083	-	4.051	-	5.5537	-	5.687	-	15.75	-	15.185
AM312	PI 206425	700	Turkey	Turkey	4.09889	-	-	4.099	5.08091	-	-	4.867	26	-	-	28.48
AM313	PI 214049	Sotikai	India	India/South Asia	3.32	4.12556	3.66333	3.703	4.98854	6.05408	5.88545	5.643	25	30	45	33.329
AM314	PI 344434	217	Iran	Central/West Asia	6.87222	4.485	3.72889	5.097	4.37754	3.21417	4.48508	4.11	7	4.5	5.66667	5.941
AM315	PI 357830	Dolga crna	Macedonia	Europe	4.83556	-	-	4.836	4.74064	-	-	4.527	12.3333	-	-	14.813
AM316	PI 368552	Sredno dolga	Macedonia	Europe	4.68778	-	-	4.688	5.22591	-	-	5.012	18	-	-	20.48
AM317	PI 432896	Si 4758	China	East Asia	5.03889	4.252	3.87333	4.363	9.88914	9.78109	7.93809	9.332	18	14.8	22	17.53
AM319	PI 532522	Sakata Kurosango	Japan	East Asia	4.38222	-	-	4.382	7.51075	-	-	7.297	14.6667	-	-	17.147
AM320	PI 605945	USM 309	India	India/South Asia	4.19111	-	3.82067	3.96	5.57545	-	4.30713	4.753	41	-	63.8	54.975
AM321	PI 605947	USM 311	India	India/South Asia	3.92333	-	2.52444	3.224	4.11231	-	4.49271	4.236	36.6667	-	48.3333	42.776
AM322	PI 605948	USM 312	India	India/South Asia	4.34333	-	-	4.343	7.6993	-	-	7.486	39.3333	-	-	41.813
AM323	PI 605979	USM 357	India	India/South Asia	3.94778	5.2625	4.01889	4.495	5.14333	5.57544	5.70892	5.499	27.3333	40.25	26.6667	32.24
AM324	PI 605981	USM 359	India	India/South Asia	4.29222	5.18889	4.66444	4.715	4.06292	6.08088	6.33486	5.493	29.3333	34.6667	34	32.662
AM325	PI 605998	KSM 443	India	India/South Asia	4.19111	-	-	4.191	4.27445	-	-	4.061	17	-	-	19.48
AM326	PI 606013	KSM 489	India	India/South Asia	3.64667	3.2375	3.83444	3.539	4.91009	3.48201	3.3683	3.89	12.6667	16.5	20.3333	16.44
AM327	PI 211983	10	Iran	Central/West Asia	5.61889	-	-	5.619	7.73458	-	-	7.521	12.3333	-	-	14.813
AM329	PI 419009	Lin-yang (Bristle)	China	East Asia	2.31889	-	-	2.319	5.7494	-	-	5.536	14	-	-	16.48
AM330	PI 482463	TGR 1542	Zimbabwe	Africa	3.92667	3.70889	4.1325	3.944	8.67163	7.15177	7.29533	7.673	26.6667	35.6667	36.5	33.103
AM331	PI 500360	Chibimbi	Zambia	Africa	3.10222	-	-	3.102	6.50814	-	-	6.294	56.3333	-	-	58.813
AM332	PI 500366	Chibimbi	Zambia	Africa	2.99167	-	-	2.992	5.75381	-	-	5.54	36	-	-	38.48
AM333	NSL 26507	Pixie	United States	North America	3.38556	-	-	3.386	7.79957	-	-	7.586	41	-	-	43.48
AM334	NSL 106639	Yomaki	United States	North America	4.58444	5.96556	4.685	5.039	9.28693	9.50925	8.97974	9.239	21	25	19	21.203
AM337	PI 321010	Nei Wu	Taiwan	East Asia	3.47556	-	-	3.476	6.24141	-	-	6.028	26	-	-	28.48
AM338	PI 344435	230	Iran	Central/West Asia	1.96111	-	-	1.961	4.43821	-	-	4.224	21.6667	-	-	24.147
AM339	PI 390252	Mitani	Japan	East Asia	3.41556	-	-	3.416	7.0936	-	-	6.88	14.6667	-	-	17.147
AM340	PI 401732	L 2	Puerto Rico	North America	4.47444	-	-	4.474	12.749	-	-	12.535	16.6667	-	-	19.147
AM341	Ames 22385	Green Long	Nepal	India/South Asia	3.87	-	-	3.87	4.67687	-	-	4.463	16	-	-	18.48
AM352	PI 338236	Ames 1208	Turkey	Turkey	3.05556	-	-	3.056	4.9077	-	-	4.694	19	-	-	21.48
AM370	PI 164743	Velleri	India	India/South Asia	5.08111	-	-	5.081	6.37314	-	-	6.159	18	-	-	20.48
AM371	PI 174167	8288	Turkey	Turkey	5.13444	-	-	5.134	6.92822	-	-	6.714	11	-	-	13.48
AM372	PI 175697	9720	Turkey	Turkey	3.19667	-	-	3.197	4.80181	-	-	4.588	8.66667	-	-	11.147
AM373	PI 211984	11	Iran	Central/West Asia	2.56	2.76417	3.26778	2.854	3.37067	3.82373	4.60683	3.936	11.3333	10.25	9.66667	10.34
AM374	PI 264666	Landgurken Delikaress	Germany	Europe	3.92667	4.77667	4.44778	4.384	5.8555	8.76483	7.42689	7.349	47.6667	29	34	36.885
AM375	PI 264667	Landgurken Vorgegirgstrauben	Germany	Europe	3.43222	-	-	3.432	5.85013	-	-	5.636	27	-	-	29.48
AM376	PI 285603	Delikates, Spojnia	Poland	Europe	4.06889	4.53333	5.05889	4.552	9.26002	7.37784	7.60551	8.024	30.3333	35.25	41.6667	35.64
AM377	PI 357864	Brzak	Macedonia	Europe	6.45778	-	-	6.458	5.43083	-	-	5.217	6	-	-	8.48
AM378	PI 360939	Kora	Netherlands	Europe	6.15222	-	-	6.152	8.8814	-	-	8.668	14.6667	-	-	17.147
AM379	PI 368553	Dolgi langi	Macedonia	Europe	5.77667	-	-	5.777	5.94352	-	-	5.73	11.6667	-	-	14.147
AM380	PI 390257	Risshu (B)	Japan	East Asia	4.09556	-	-	4.096	7.25553	-	-	7.042	15.3333	-	-	17.813
AM381	PI 418962	74-18	China	East Asia	2.86444	-	-	2.864	6.44811	-	-	6.234	21.6667	-	-	24.147
AM383	PI 466921	M-2	Russian Federation	Europe	5.53667		4.03111	4.784	7.22739	-	7.87389	7.484	22	-	30.6667	26.609
AM386	PI 418989	no name	China	East Asia	3.45333	-	-	3.453	6.47198	-	-	6.258	38.75	-	-	41.23
AM387	PI 419017	PI 419017	China	East Asia	4.02	-	-	4.02	6.42725	-	-	6.213	22	-	-	24.48
AM588	Ames 19221	Vitiaz	Ukraine	Europe	-	5.50889	-	5.509	-	5.18184	-	5.316	-	22.6667	-	22.102
AM589	Ames 22386	7032	Nepal	India/South Asia	-	-	3.14556	3.146	-	-	4.64267	4.723	-	-	19.3333	17.405
AM590	PI 105263	PI 105263	Turkey	Turkey	-	3.99167	5.03222	4.616	-	4.72556	4.75291	4.843	-	9.5	13.6667	10.617
AM591	PI 109481	T 530	Turkey	Turkey	-	3.65333	-	3.653	-	4.69652	-	4.83	-	10	-	9.435
AM592	PI 113334	344 [34]	China	East Asia	-	4.79	-	4.79	-	6.73024	-	6.864	-	26.3333	-	25.769
AM593	PI 114339	Manchuko Wonder	Japan	East Asia	-	3.42556	-	3.426	-	5.82189	-	5.956	-	16.3333	-	15.769
AM594	PI 137848	Khiyar-i-balang	Iran	Central/West Asia	-	3.98556	3.63778	3.812	-	5.94643	4.00739	5.084	-	14.6667	24	18.087
AM595	PI 137857	Khiyar i sabz	Iran	Central/West Asia	-	2.89583	3.45667	3.136	-	4.37952	3.90437	4.287	-	8.75	10.6667	8.422
AM596	PI 163218	Khira	Pakistan	India/South Asia	-	-	3.89	3.89	-	-	3.4971	3.577	-	-	9	7.072
AM598	PI 164670	9095	India	India/South Asia	-	4.02083	-	4.021	-	5.36364	-	5.497	-	15.75	-	15.185
AM599	PI 165046	Hiyar	Turkey	Turkey	-	2.80889	-	2.809	-	6.78991	-	6.924	-	10	-	9.435
AM600	PI 167358	Hiyar	Turkey	Turkey	-	5.14917	-	5.149	-	5.56561	-	5.699	-	13.5	-	12.935
AM601	PI 169381	Cengerkoy	Turkey	Turkey	-	-	3.48111	3.481	-	-	3.46737	3.547	-	-	12	10.072
AM602	PI 169395	3379	Turkey	Turkey	-	4.45417	-	4.454	-	4.99099	-	5.125	-	23.75	-	23.185
AM603	PI 169396	3023	Turkey	Turkey	-	-	3.59444	3.594	-	-	4.1412	4.221	-	-	8.33333	6.405
AM604	PI 171605	6826	Turkey	Turkey	-	-	4.78333	4.783	-	-	6.29825	6.378	-	-	10.6667	8.739
AM605	PI 171607	Sivas	Turkey	Turkey	-	3.77444	-	3.774	-	5.24517	-	5.379	-	35.3333	-	34.769
AM606	PI 172838	Hiti	Turkey	Turkey	-	3.49889	-	3.499	-	4.9485	-	5.082	-	13	-	12.435
AM607	PI 172841	7732	Turkey	Turkey	-	2.33667	2.835	2.621	-	3.02722	4.04914	3.714	-	10.6667	16.75	12.799
AM608	PI 173674	7691	Turkey	Turkey	-	4.78083	3.25778	4.128	-	4.77436	4.53183	4.781	-	10	23.3333	14.565
AM609	PI 174172	8394	Turkey	Turkey	-	4.71067	-	4.711	-	4.33762	-	4.471	-	9.8	-	9.235
AM610	PI 174177	Malatya	Turkey	Turkey	-	2.80333	-	2.803	-	4.44522	-	4.579	-	11.75	-	11.185
AM611	PI 175111	Khira	India	India/South Asia	-	5.4	-	5.4	-	4.87852	-	5.012	-	21.3333	-	20.769
AM612	PI 175691	9040	Turkey	Turkey	-	3.70333	4.19556	3.914	-	4.71715	7.03225	5.82	-	36	22	28.851
AM613	PI 175695	Ucuk	Turkey	Turkey	-	3.77333	4.38444	4.035	-	3.51483	5.12117	4.314	-	30	29.6667	28.708
AM615	PI 176525	9539	Turkey	Turkey	-	-	4.23889	4.239	-	-	4.72228	4.802	-	-	9.66667	7.739
AM616	PI 179260	Istanbul	Turkey	Turkey	-	4.68	4.73222	4.706	-	6.34541	6.27225	6.416	-	15.6667	16.6667	14.92
AM618	PI 183677	Hiyar	Turkey	Turkey	-	4.64111	-	4.641	-	5.86923	-	6.003	-	19	-	18.435
AM620	PI 211117	Beth Alpha	Israel	Central/West Asia	-	5.05667	-	5.057	-	7.59845	-	7.732	-	10.6667	-	10.102
AM621	PI 211728	12775	Afghanistan	Central/West Asia	-	3.61444	3.44417	3.517	-	3.95909	4.68217	4.475	-	7.33333	7.25	5.942
AM622	PI 212985	Khida	India	India/South Asia	-	2.49889	4.13889	3.319	-	4.183	4.26952	4.333	-	5.66667	6.33333	4.754
AM623	PI 220789	Khiar	Afghanistan	Central/West Asia	-	2.98444	-	2.984	-	3.78244	-	3.916	-	6.66667	-	6.102
AM624	PI 220860	Shogoin No. 1-48	Korea, South	East Asia	-	4.15083	-	4.151	-	6.21349	-	6.347	-	30	-	29.435
AM625	PI 222243	1423	Iran	Central/West Asia	-	2.84889	3.21556	3.032	-	5.32361	5.24822	5.393	-	11.3333	13.3333	11.087
AM626	PI 249550	K809	Iran	Central/West Asia	-	4.35222	-	4.352	-	4.79666	-	4.93	-	10.6667	-	10.102
AM627	PI 264227	Delicatess	France	Europe	-	3.05667	-	3.057	-	5.31251	-	5.446	-	30.6667	-	30.102
AM628	PI 267935	Tsuda-Sanjaku	Japan	East Asia	-	-	4.24	4.24	-	-	6.36823	6.448	-	-	18.5	16.572
AM629	PI 269480	427	Pakistan	India/South Asia	-	4.41778	-	4.418	-	3.91888	-	4.053	-	14.6667	-	14.102
AM630	PI 271326	Khira	India	India/South Asia	-	-	3.64222	3.642	-	-	3.93583	4.016	-	-	5.33333	3.405
AM631	PI 271337	1744	India	India/South Asia	-	4.39444	-	4.394	-	5.72622	-	5.86	-	38.3333	-	37.769
AM632	PI 274902	Everyday	United Kingdom	Europe	-	4.14167	3.38222	3.686	-	5.05987	5.34906	5.335	-	31.5	50.6667	41.617
AM633	PI 279463	Chojitsu-ochiai, F1 Hybrid	Japan	East Asia	-	4.52	-	4.52	-	5.84355	-	5.977	-	40.3333	-	39.769
AM635	PI 284699	FAVOR II	Sweden	Europe	-	4.91467	-	4.915	-	5.55347	-	5.687	-	33.8	-	33.235
AM636	PI 288332	223	India	India/South Asia	-	4.51333	-	4.513	-	5.40287	-	5.537	-	22.3333	-	21.769
AM637	PI 288994	Francia Furtos	Hungary	Europe	-	4.45333	-	4.453	-	5.64736	-	5.781	-	38	-	37.435
AM638	PI 302443	Taipei No. 2 Hybrid	Taiwan	East Asia	-	3.12667	-	3.127	-	4.94268	-	5.076	-	46.6667	-	46.102
AM639*	PI 306179	Avangard 121	Russian Federation	Europe	-	4.04	-	4.04	-	5.08238	-	5.202	-	7.33333	-	6.776
AM640	PI 319216	Balady	Egypt	Africa	-	5.04778	-	5.048	-	6.16837	-	6.302	-	13	-	12.435
AM641	PI 339248	Langa	Turkey	Turkey	-	5.245	-	5.245	-	6.31623	-	6.45	-	13	-	12.435
AM642	PI 339250	Cengelkoy	Turkey	Turkey	-	-	4.8375	4.837	-	-	5.46877	5.549	-	-	14.5	12.572
AM643	PI 344439	248	Iran	Central/West Asia	-	4.20667	-	4.207	-	4.03343	-	4.167	-	11.3333	-	10.769
AM644	PI 344444	Mevlankveh	Iran	Central/West Asia	-	3.54167	-	3.542	-	4.88367	-	5.017	-	10	-	9.435
AM645	PI 351139	Hermaphrodite 61	Soviet Union	Europe	-	-	3.41333	3.413	-	-	5.21179	5.292	-	-	17	15.072
AM646	PI 355052	Beit Alpha	Israel	Central/West Asia	-	5.70222	-	5.702	-	4.66619	-	4.8	-	12	-	11.435
AM647	PI 357839	Crna langa	Macedonia	Europe	-	4.16111	-	4.161	-	5.19004	-	5.324	-	16.6667	-	16.102
AM648	PI 357840	Krusevska	Macedonia	Europe	-	-	4.25667	4.257	-	-	4.65715	4.737	-	-	24.6667	22.739
AM649	PI 357860	Probistijska	Macedonia	Europe	-	3.84083	-	3.841	-	4.79911	-	4.933	-	22.25	-	21.685
AM650	PI 358814	PI 358814	Malaysia	India/South Asia	-	-	4.61444	4.614	-	-	7.24373	7.324	-	-	18.6667	16.739
AM651	PI 368548	Kusa	Macedonia	Europe	-	4.25067	-	4.251	-	4.51742	-	4.651	-	15.2	-	14.635
AM652	PI 390238	Aodai	Japan	East Asia	-	2.93333	-	2.933	-	4.84391	-	4.978	-	22.6667	-	22.102
AM653	PI 390239	Ao Fushinari (A)	Japan	East Asia	-	3.25556	-	3.256	-	5.12646	-	5.26	-	22.3333	-	21.769
AM654	PI 390241	Aonaga Jihai	Japan	East Asia	-	3.08889	-	3.089	-	4.49124	-	4.625	-	35.6667	-	35.102
AM655	PI 390246	Izumiharu (A)	Japan	East Asia	-	4.48556	-	4.486	-	6.8525	-	6.986	-	26	-	25.435
AM656	PI 390248	Kaga Aonaga Fushinari	Japan	East Asia	-	4.64111	-	4.641	-	5.98691	-	6.121	-	18.3333	-	17.769
AM657	PI 390259	Sagami Hanjiro (A)	Japan	East Asia	-	4.93889	-	4.939	-	4.5923	-	4.726	-	30.3333	-	29.769
AM658	PI 390260	Saitama Ochiai 4	Japan	East Asia	-	4.354	-	4.354	-	5.23829	-	5.372	-	26.6	-	26.035
AM659	PI 390266	Suyo (B)	Japan	East Asia	-	2.01333	-	2.013	-	3.43689	-	3.571	-	25	-	24.435
AM660	PI 390268	Too Sanjaku	Japan	East Asia	-	4.21667	-	4.217	-	7.43444	-	7.568	-	18	-	17.435
AM661	PI 390952	Din-zo-sn	Russian Federation	Europe	-	3.52333	-	3.523	-	6.1437	-	6.277	-	25	-	24.435
AM662	PI 400270	Kyoto Three Feet	Japan	East Asia	-	2.96444	-	2.964	-	5.41131	-	5.545	-	24.3333	-	23.769
AM663	PI 401733	L 27	Puerto Rico	North America	-	5.61	-	5.61	-	10.5395	-	10.673	-	26.6667	-	26.102
AM664	PI 422191	Plento	Netherlands	Europe	-	5.35	-	5.35	-	7.60993	-	7.744	-	23.6667	-	23.102
AM665	PI 432857	802 F1	China	East Asia	-	4.35917	-	4.359	-	6.20823	-	6.342	-	18	-	17.435
AM666	PI 432863	Ta ho shan chih 262	Japan	East Asia	-	4.59222	-	4.592	-	5.78508	-	5.919	-	18.6667	-	18.102
AM667	PI 432868	Quan qing	China	East Asia	-	4.8	-	4.8	-	6.09164	-	6.225	-	32	-	31.435
AM668	PI 432873	San dong si gua 22	China	East Asia	-	-	4.67111	4.671	-	-	8.31284	8.393	-	-	17.3333	15.405
AM669	PI 432876	San dong si gua 12	China	East Asia	-	-	2.93444	2.934	-	-	6.50003	6.58	-	-	10.3333	8.405
AM670	PI 432878	San dong si gua 127	China	East Asia	-	-	3.65556	3.656	-	-	7.57424	7.654	-	-	13	11.072
AM671	PI 432879	San dong si gua 802	China	East Asia	-	-	3.64667	3.647	-	-	7.50916	7.589	-	-	23	21.072
AM672	PI 432880	San dong si gua 5101	China	East Asia	-	-	4.26778	4.268	-	-	7.7809	7.861	-	-	15	13.072
AM673	PI 432881	San dong si gua 103	China	East Asia	-	-	3.85333	3.853	-	-	8.07721	8.157	-	-	15.3333	13.405
AM674	PI 432885	San dong si gua 1210	China	East Asia	-	-	4.33	4.33	-	-	7.76989	7.85	-	-	12.3333	10.405
AM675	PI 432890	Si gua qing 5805	China	East Asia	-	-	6.75333	6.753	-	-	9.71454	9.795	-	-	15.5	13.572
AM676	PI 432893	Si gua qing 8540	China	East Asia	-	5.56222	-	5.562	-	10.9977	-	11.131	-	17	-	16.435
AM677	PI 432894	Si gua qing 1611	China	East Asia	-	-	5.70444	5.704	-	-	11.1106	11.191	-	-	16	14.072
AM678	PI 435946	Konkurent	Soviet Union	Europe	-	5.25333	-	5.253	-	6.22316	-	6.357	-	16.5	-	15.935
AM679	PI 436608	Tsin san x Yeh 124 F1	China	East Asia	-	2.955	3.74444	3.293	-	6.91866	6.86145	7.005	-	22	24.6667	21.994
AM680	PI 436672	Autumn 1	China	East Asia	-	-	4.35111	4.351	-	-	7.7884	7.868	-	-	16.3333	14.405
AM681	PI 458847	Cu 1-3	Russian Federation	Europe	-	4.03833	-	4.038	-	4.52347	-	4.657	-	18	-	17.435
AM682	PI 464873	PI 464873	China	East Asia	-	3.01083	-	3.011	-	4.5421	-	4.676	-	14.75	-	14.185
AM683	PI 483342	Sayup	China	East Asia	-	3.60333	-	3.603	-	7.36865	-	7.502	-	24	-	23.435
AM684	PI 487424	Jing Xu 1 hao	China	East Asia	-	-	4.12	4.12	-	-	7.96053	8.041	-	-	17	15.072
AM685	PI 489752	Jin yan No. 2	China	East Asia	-	-	4.53333	4.533	-	-	6.19249	6.273	-	-	18.3333	16.405
AM688	PI 532162	Ahsebe	Oman	Central/West Asia	-	-	7.28333	7.283	-	-	8.58002	8.66	-	-	23.6667	21.739
AM689	PI 534543	OA 292	Syria	Central/West Asia	-	4.65444	-	4.654	-	5.35907	-	5.493	-	10.3333	-	9.769
AM690	PI 535880	Mikor	Poland	Europe	-	3.55222	-	3.552	-	4.64857	-	4.782	-	17.6667	-	17.102
AM691	PI 540414	Margilansky 220	Uzbekistan	Central/West Asia	-	4.5525	5.20417	4.878	-	4.91937	4.82124	4.977	-	3.25	8	4.379
AM692	PI 561147	Spartan Salad	United States	North America	-	4.43167	-	4.432	-	4.36877	-	4.502	-	30.75	-	30.185
AM693	PI 605916	USM 123	India	India/South Asia	-	-	3.24444	3.244	-	-	3.39814	3.478	-	-	13	11.072
AM697	PI 606011	KSM 486	India	India/South Asia	-	3.82778	4.11583	3.992	-	3.9213	4.58214	4.402	-	11	18	13.656
AM700	PI 606048	Poinsettee	India	India/South Asia	-	4.48222	-	4.482	-	8.88474	-	9.018	-	44.6667	-	44.102
AM701*	PI 606055	USM 652	India	North America	-	-	3.42111	3.421	-	-	3.44628	3.516	-	-	5	3.088
AM703*	NSL 5745	Mosaic Resistant Slicer	United States	North America	-	-	3.37556	3.364	-	-	7.792	7.843	-	-	34.3333	32.421
AM704	NSL 5753	Palmetto	United States	North America	-	-	4.685	4.685	-	-	7.45163	7.532	-	-	33	31.072
AM705	NSL 5754	Palomar	United States	North America	-	-	4.41444	4.414	-	-	8.00845	8.089	-	-	36.3333	34.405
AM706	NSL 22414	Polaris	United States	North America	-	-	3.67167	3.672	-	-	7.27167	7.352	-	-	30.5	28.572
AM707	NSL 28191	Shamrock	United States	North America	-	5.35889	-	5.359	-	9.4068	-	9.54	-	32.3333	-	31.769
	CL9930	Chinese Long '9930'	China	East Asia	1.27889	1.45111	1.92222	1.551	5.81391	3.75511	4.79753	4.774	10.3333	17.3333	11.6667	13.111
*Indicates accessions that were included to calculate BLUE values, but were omitted from GWAS analysis due to lack of genomic data.
Highlighted accessions were grown in all three seasons (2019-2021).
